# Supplementary material for: Proposed Environmental Risk Management Elements in a Carpathian Valley Basin, within the Roşia Montană European Historical Mining Area
Source: Int J Environ Res Public Health. 2021 Apr 25;18(9):4565. doi: 10.3390/ijerph18094565 (PMC8123413; doi:10.3390/ijerph18094565)
Supplement: Supplementary file 1 [file ijerph-18-04565-s001.zip]

Archive with 1 entries (1 files):
- ijerph-1176629-supplementary.pdf
